# Supplementary material for: A spike-targeting bispecific T cell engager strategy provides dual layer protection against SARS-CoV-2 infection in vivo
Source: Commun Biol. 2023 Jun 1;6:592. doi: 10.1038/s42003-023-04955-3 (PMC10234585; doi:10.1038/s42003-023-04955-3)
Supplement: Supplementary file 4 — Supplementary Data 1 [file 42003_2023_4955_MOESM4_ESM.xlsx]

## Sheet: Fig1
Fig1b	RBD-Fc binding	Parameter 1	Parameter 2	Parameter 3
	-2.89279	0.102	0.1088	0.1149
	-2.19382	0.1126	0.1153	0.1266
	-1.49485	0.1168	0.1318	0.1315
	-0.79588	0.1236	0.1331	0.1452
	-0.09691	0.1518	0.1405	0.1585
	0.60206	0.1554	0.1628	0.1816
	1.30103	0.3011	0.2889	0.3303
	2	0.7513	0.7742	0.8286
	2.69897	2.5414	2.4404	2.4166
	3.39794	3.3461	3.3759	3.3763
	4.09691	3.3793	3.4729	3.516
Fig1c	293-spike binding	Parameter 1	Parameter 2	Parameter 3
	0.0069387	1508	1720	1697
	0.48406	1719	1824	1761
	0.961181	2176	2088	2203
	1.4383	3068	2975	2719
	1.91542	5102	5384	4697
	2.39254	9186	10329	9356
	2.86967	17204	18582	15754
	3.34679	25753	22833	18472
Fig1d	T cell binding	Parameter 1	Parameter 2	Parameter 3		T cell binding	Parameter 1	Parameter 2	Parameter 3
	-1.11751	502	621	503		-2.29073	3735	3165	2510
	-0.51545	627	633	750		-1.59176	4961	4346	4175
	0.0866101		925	917		-0.89279	6788	5075	5275
	0.68867	1646	1901	1515		-0.19382	10941	6496	7780
	1.29073	3573	3520	3086		0.50515	12943	10016	9944
	1.89279	9014	9212	8855		1.20412	28576	22255	22085
	2.49485	22695	22076	19322		1.90309	47168	38880	37404
	3.09691	51104	51403	48494		2.60206	69897	64165	64770
	3.69897	92108	95372	90775		3.30103	91462	87314	84335
	4.30103	130911	130564	126424
	4.90309	155721	152134	145124
Fig1e	0	0.064	0.32	1.6	8	40	200	1000	5000	25000
Parameter 1	99.4652	119.519	97.0588	89.0374	57.1925	36.2567	18.7701	2.40642	0	0.737968
Parameter 2	86.631	78.5294	86.631	79.0107	51.4973	38.1016	18.0481	1.60428	0.23262	0.481283
Parameter 3	113.904	97.861	113.102	79.6524	69.7861	46.6845	18.2086	2.8877	0.176471	0
Fig1f	0	1.6	8	40	200	1000	5000
Parameter 1	105.634	124.81	124.485	97.8332	75.4063	9.75081	2.27519
Parameter 2	92.9578	100.433	99.4583	111.809	74.7562	20.1517	0.975081
Parameter 3	101.409	105.309	98.4832	107.259	71.1809	13.6511	1.95016

## Sheet: Fig2
	Fig2a	293			293-SPIKE+
	IFN	Parameter 1	Parameter 2	Parameter 3	Parameter 1	Parameter 2	Parameter 3
	0	714.829	607.04	618.556	774.711	613.949	827.685
	1	679.36	633.296	679.36	714.829	685.348	769.644
	10	710.222	588.154	613.028	1883.92	1907.88	2124.84
	100	678.439	620.859	636.06	9051.42	10193.8	10569.2
	1000	742.928	692.718	631.454	24125.3	24270.8	23248.7
	Fig2b	293			293-SPIKE+
	TNF	Parameter 1	Parameter 2	Parameter 3	Parameter 1	Parameter 2	Parameter 3
	0	239.538	228.239	243.912	240.267	222.407	282.182
	1	265.416	269.425	258.491	252.659	278.537	258.855
	10	271.976	250.837	251.201	264.322	282.546	327.012
	100	264.322	277.808	264.687	1187.18	1376.71	1543.64
	1000	267.603	261.406	269.06	4772.54	5067.76	5029.49
	Fig2c	A549			A549-SPIKE+
	IFN	Parameter 1	Parameter 2	Parameter 3	Parameter 1	Parameter 2	Parameter 3
	0	1987.57	1048.33	966.336	849.795	1108.67	785.767
	1	2280.99	1030.83	955.281	997.659	1169.94	721.738
	10	1861.35	1061.23	954.36	1795.94	2280.53	1400.72
	100	1893.6	1107.75	1089.79	5717.8	7669.51	5669.89
	1000	1894.52	1234.89	943.304	10461.4	11982	9308.45
	Fig2d	A549			A549-SPIKE+
	TNF	Parameter 1	Parameter 2	Parameter 3	Parameter 1	Parameter 2	Parameter 3
	0	215.482	212.202	223.501	240.631	334.302	149.876
	1	324.096	188.875	163.727	296.032	330.657	109.055
	10	164.82	205.277	224.594	259.22	364.918	157.166
	100	215.847	212.931	202.361	812.131	1072.37	773.496
	1000	222.407	215.118	250.837	2029.85	2629.05	2122.43
	Fig2e	293			293-SPIKE+
	Relative cell number	Parameter 1	Parameter 2	Parameter 3	Parameter 1	Parameter 2	Parameter 3
	0	38.6	38.2	40.5	28.7	31.7	32.6
	1	37.4	35.4	39.5	26.7	28.1	30.5
	10	34.9	32.4	36.1	21.6	24.2	25.6
	100	38	34.1	37.2	10.9	11.3	12.3
	1000	37	34.7	37.9	9.01	9.24	8.64
	Fig2f	A549			A549-SPIKE+
	Relative cell number	Parameter 1	Parameter 2	Parameter 3	Parameter 1	Parameter 2	Parameter 3
	0	110.373	96.2723	93.3549	103.156	98.6711	98.1728
	1	111.345	103.566	94.8136	95.6811	90.6977	90.6977
	10	116.207	98.7034	92.8687	62.7907	48.4884	43.2558
	100	108.914	101.135	106.483	1.89369	1.94352	3.13953
	1000	103.566	96.7585	92.8687	1.69435	0.647841	1.34552
	Fig2g	Raji			Raji-spike+
	ADCC	Parameter 1	Parameter 2	Parameter 3	Parameter 1	Parameter 2	Parameter 3
	0	91.8933	102.052	93.2786	101.445	127.085	83.9802
	313	93.7404	96.9728	102.976	97.7291	87.3245	108.134
	1250	36.942	85.4284	91.8933	68.7448	55.7391	73.5756
	5000	93.2786	102.976	67.4192	63.1709	46.0776	55.7391
	20000	92.8168	95.1257	111.288	48.3072	42.7333	48.3072
	80000	66.4956	90.9697	103.899	44.9628	44.9628	44.9628
	Fig2h	Raji			Raji-spike+
	CDC	Parameter 1	Parameter 2	Parameter 3	Parameter 1	Parameter 2	Parameter 3
	0	89.2688	99.5252	115.48	96.4467	107.614	94.0778
	313	76.3533	91.548	133.713	105.584	103.215	108.291
	1250	100.285	90.7882	98.3856	82.2335	119.797	84.264
	5000	87.3694	99.905	106.363	66.3283	57.1912	58.5448
	20000	84.7104	85.85	113.96	71.066	51.0998	52.7919
	80000	84.3305	84.7104	107.123	59.2217	51.7766	53.1303
	Fig2i	Raji			Raji-spike+
		Parameter 1	Parameter 2	Parameter 3	Parameter 1	Parameter 2	Parameter 3
	0	89.643	103.249	107.108	98.153	94.9868	106.86
	1	101.319	100.354	95.9151	98.153	87.8628	85.4881
	10	103.249	102.284	109.038	47.8892	48.9974	52.9552
	100	105.178	107.108	104.214	16.6227	10.2902	17.0976
	1000	103.249	111.933	108.073	8.70712	7.04486	5.77836

## Sheet: Fig3
Fig3b	IFN	0	100	1000		TNF	0	100	1000
	Parameter 1	2831.45	8500.04	12760.9		Parameter 1	325.19	612.762	1016.97
	Parameter 2	2720.44	8044.47	13133.6		Parameter 2	351.797	615.678	1112.46
	Parameter 3	2658.25	8254.52	12854.9		Parameter 3	316.078	620.781	1044.3
Fig3d	0	100	1000
Parameter 1	29.1	0.26	0
Parameter 2	23.6	0.47	0.27
Parameter 3	35.2	0.17	0.19
Parameter 4	33.8	0.16	1.84
Parameter 5	35.8	0.31	0.76
Parameter 6	41.8	0.26	0.13
Fig3f	0	100	1000
Parameter 1	116.694	3.32226	1.86877
Parameter 2	118.563	3.32226	2.28405
Parameter 3	77.6578	4.36047	2.28405
Parameter 4	82.6412	3.32226	2.28405
Parameter 5	104.444	2.90698	0.207641

## Sheet: Fig4
	Fig4a	-	+
	Parameter 1	1.65867	0.690979
	Parameter 2	1.50125	0.606312
	Parameter 3	1.58793	0.871893
	Parameter 4	1.4703	0.696335
	Parameter 5	1.4335	0.672978
	Fig4b
	1	2	3	4
Parameter 1	32.375	72.68	134.615	190.555
Parameter 2	30.756	67.525	123.759	177.503
	Fig4c
	3	7	10	14
Parameter 1	267	115.176	264.053	90.2721
Parameter 2	342	413.822	94.7859	86.5106
Parameter 3	356.728	245.215	85.006	71.4646
Parameter 4	321.458	217.506	196.346	66.1985
Parameter 5	211.962	285.058	77.483	67.7031
Parameter 6	598.562	315.759	244.494	88.0152
	Fig4d
	Heart	Liver	Spleen	Lung	Kidney
Parameter 1	0.00860836	0.205975	0.0172307	0.446551
Parameter 2	0.146035	0.037586	0.0546663	0.474834
Parameter 3	0.0106072	0.0877177		0.338728	0.0866469
Parameter 4	0.0190349	0.0465988	0.00404451	0.592322
Parameter 5	0.0507826	0.16716	0.00949717	0.373066
Parameter 6	0.0270004	0.00930784	0.00104494	0.158877	0.0145558
	Fig4e
	Heart	Liver	Spleen	Lung	Kidney	Blood
Parameter 1	0.19243	0.146859	0.0919701	4.58399	0.0895768	0.181346
Parameter 2	0.0535677	0.0884036	0.0833116	3.81143	0.111344	0.0416984
Parameter 3	0.0779971	0.0697288	0.0833116	3.54485	0.0392966	0.0866726
Parameter 4	0.0587464		0.102876	1.27607	0.100199
Parameter 5	0.144935	0.144935	0.0385271	1.93298	0.0811437	0.0104459
Parameter 6	0.1022	0.0557287	0.148808		0.0969501	0.0591349
Parameter 7	0.119717	0.109163	0.00756263	2.46688	0.186191	0.0284499
Parameter 8		0.0436675	0.100861	2.70536	0.0419742	0.105624
Parameter 9	0.118149	0.101528	0.146859	2.72326	0.0337685	0.0553626

## Sheet: Fig5
			A549-ACE2+SARS-CoV-2									A549-ACE2+SARS-CoV-2+T cells									A549-ACE2+SARS-CoV-2+T cells+1000ng/ml S-BiTE									A549-ACE2+SARS-CoV-2+T cells+10000ng/ml S-BiTE
		Fig5a	Parameter 1	Parameter 2	Parameter 3	Parameter 4	Parameter 5	Parameter 6	Parameter 7	Parameter 8	Parameter 9	Parameter 1	Parameter 2	Parameter 3	Parameter 4	Parameter 5	Parameter 6	Parameter 7	Parameter 8	Parameter 9	Parameter 1	Parameter 2	Parameter 3	Parameter 4	Parameter 5	Parameter 6	Parameter 7	Parameter 8	Parameter 9	Parameter 1	Parameter 2	Parameter 3	Parameter 4	Parameter 5	Parameter 6	Parameter 7	Parameter 8	Parameter 9
		N protein	557996447	425069950	433058247	642536086	438153247	409530915	550511668	547962616	575587410	296804608	302864959	185604655	219413827	316116717	350632871	298899079	280254364	345672849	106161490	129127925	142846086	8.15266e+07	9.49575e+07	9.68652e+07	8.53672e+07	9.3676e+07	278874492	2.64169e+07	2.36264e+07	149037806	3.58227e+07	31275675	4.5779e+07	2.25886e+07	1.28344e+07	1.66814e+07
			A549-ACE2+SARS-CoV-2									A549-ACE2+SARS-CoV-2+T cells									A549-ACE2+SARS-CoV-2+T cells+1000ng/ml S-BiTE									A549-ACE2+SARS-CoV-2+T cells+10000ng/ml S-BiTE
		Fib5b	Parameter 1	Parameter 2	Parameter 3	Parameter 4	Parameter 5	Parameter 6	Parameter 7	Parameter 8	Parameter 9	Parameter 1	Parameter 2	Parameter 3	Parameter 4	Parameter 5	Parameter 6	Parameter 7	Parameter 8	Parameter 9	Parameter 1	Parameter 2	Parameter 3	Parameter 4	Parameter 5	Parameter 6	Parameter 7	Parameter 8	Parameter 9	Parameter 1	Parameter 2	Parameter 3	Parameter 4	Parameter 5	Parameter 6	Parameter 7	Parameter 8	Parameter 9
		N protein	1292234940	1452350878	1452350878	1674286980	2082922339	2020408309	2093527804	1292234940	2191440234	1.27515e+08	1.36219e+08	1.3831e+08	1.7739e+08	1.84746e+08	232182770	1.68606e+08	1.57034e+08	210825208	118162000	1.34842e+08	1.46257e+08	1.06749e+08	1.11742e+08	1.04073e+08	7.99176e+07	7.63469e+07	7.75191e+07	3.58219e+07	3.33634e+07	3.51015e+07	3.21981e+07	2.87942e+07	3.33634e+07	4.68866e+07	4.12959e+07	42143423

## Sheet: Fig6
Fig6a	Parameter 1	Parameter 2	Parameter 3
0.0069387	1099	1195	1136
0.48406	1157	1152	1179
0.961181	1331	1454	1300
1.4383	1712	1581	1545
1.91542	2161	1978	2044
2.39254	3168	3124	2780
2.86967	5291	4775	4557
3.34679	8473	7611	7164
3.82391	9345	7864	7231
Fig6b	293			293-delta SPIKE+				Fig6b	293			293-delta SPIKE+
IFN	Parameter 1	Parameter 2	Parameter 3	Parameter 1	Parameter 2	Parameter 3		TNF	Parameter 1	Parameter 2	Parameter 3	Parameter 1	Parameter 2	Parameter 3
0	6.12646	2.81449	0.423785	3.68509	12.1884	4.52575		0	15.359	2.5076	6.46582	10.6099	19.7656	9.08641
1	4.6363		-1.65599	9.06992	19.1924	14.8095		1	14.2328	7.50458	8.69642	16.4015	14.867
10	7.71796	6.21859	7.00858	178.856	151.208	165.928		10	12.1189		16.365	12.6	12.3266	17.6698
100	15.5488	9.39697	9.88986	1230.45	1317.87	1168.11		100	8.21531	0	21.9597	162.411	205
1000	4.44744	2.10741	5.43781	2941.69	2472.03	3006.73		1000	8.80576	19.7692	15.1331	958.771	812.703	1028
Fig6c	A549			AA549-delta SPIKE+				Fig6c	A549			AA549-delta SPIKE+
IFN	Parameter 1	Parameter 2	Parameter 3	Parameter 1	Parameter 2	Parameter 3		TNF	Parameter 1	Parameter 2	Parameter 3	Parameter 1	Parameter 2	Parameter 3
0	1204.78	936.356	1066.07	1629.85	1408.55	1065.21		0	1204.78	936.356	1066.07	1629.85	1408.55	1065.21
1	1016.92	824.223	733.372	2086.59	1772.06	2031.46		1	1016.92	824.223	733.372	2086.59	1772.06	2031.46
10	8544.63	827.314	878.11	34753.6	31670.9	51656.6		10	8544.63	827.314	878.11	34753.6	31670.9	51656.6
100	1043.6	956.142	640.975	89327.4	86667.2	96329		100	1043.6	956.142	640.975	89327.4	86667.2	96329
1000	1402.54	1528.43	1047.65	124287	115912	115471		1000	1402.54	1528.43	1047.65	124287	115912	115471
Fig6d	293			293-delta SPIKE+
	Parameter 1	Parameter 2	Parameter 3	Parameter 1	Parameter 2	Parameter 3
0	244.265	209.804	209.436	215.205	226.194	205.857
1	31.8407	22.5721	14.8014		26.5011	16.9883
10	100.184	22.8928	13.1941	138.694	125.526	112.252
100	21.1579	19.7583	103.945		1291.2	1541.66
1000	31.2502	37.1876	28.2615	3759		3076.63
Fig6e	A549			AA549-delta SPIKE+
	Parameter 1	Parameter 2	Parameter 3	Parameter 1	Parameter 2	Parameter 3
0	99.1429		100.857	83.1522	115.435	101.413
1	71.4286	96	92.5714	52.8261	74.3478	63.587
10	89.1429	103.143	98.2857	31.9565	27.0652	27.3913
100	76.2857	108.571	121.714	20.5435	16.3043	18.2609
1000	89.1429	110	117.714	26.413	23.4783	18.913

## Sheet: Fig7
		PBS				ACE2				S-BiTE
	Fig7a	Parameter 1	Parameter 2	Parameter 3	Parameter 4	Parameter 1	Parameter 2	Parameter 3	Parameter 4	Parameter 1	Parameter 2	Parameter 3	Parameter 4
	Day 1	100	100	100	100	100	100	100	100	100	100	100	100
	Day 4	95	87.037	84.9515	96.0894	100.36	90.9091	101.342	102.098	100	103.241	103.791	104.678
	Fig7b	PBS	ACE2	S-BiTE
	Parameter 1	148800000000	2782000000	4.08204e+07
	Parameter 2	11160000000	171688596	179504
	Parameter 3	9143000000	2745000000	9.35383e+06
	Parameter 4	56090000000	59627477	3.22928e+06
	Fig7c	PBS	ACE2	S-BiTE
	Parameter 1	607974862	399857	612023
	Parameter 2	44671600	1562349	594073
	Parameter 3	2842534	325374	2335452
	Parameter 4	40470777	23324175	513133

## Sheet: Supplementary Fig.1
		Supplementary Fig.1b	Parameter 1	Parameter 2	Parameter 3
		1.18303	7511	7361	7441
		1.66015	10095	10339	11332
		2.13727	18968	19117	19518
		2.61439	46645	43393	49529
		3.09151	87359	87876	94037
		3.56864	152412	162799	163172
		4.04576	222265	215408	224496
		4.52288	235385	253389	271965
		5	270978	290242	285010
		5.47712	306274	313025	321528
		Supplementary Fig.1b	Parameter 1	Parameter 2	Parameter 3
		-0.81648	12385	11865	12259
		-0.21442	13395	12942	12545
		0.38764	16181	15289	15351
		0.9897	25564	24833	24652
		1.59176	66049	59709	57382
		2.19382	147342	145780	133833
		2.79588	229247	220455	215221
		3.39794	288315	291161	273291
		4	335121	324143	324849
		4.60206	388075	415000	396391

## Sheet: Supplementary Fig.2
2a	293			293-SPIKE+
IFN	Parameter 1	Parameter 2	Parameter 3	Parameter 1	Parameter 2	Parameter 3
0	201.68	41.8396	150.55	203.983	169.436	159.762
1	5.90996	105.407	109.553	210.893	156.999	151.01
10	23.8748	127.057	94.8127	269.854	223.791	378.104
100		93.8914	62.5682	2740.71	2474.92
1000	10.977	156.999	114.159	10085.1	10635.5
Supplementary Fig.2b	293			293-SPIKE+
IFN	Parameter 1	Parameter 2	Parameter 3	Parameter 1	Parameter 2	Parameter 3
0	130.924	22.6741	78.0746	101.401	107.597	78.0746
1		53.6546	54.7481	153.886	72.6074	90.4668
10		100.308	24.4965	70.785	60.2152	171.745
100		71.1495	13.9267	589.071	621.51
1000	3.35683	74.7943	105.775	2568.91	2877.99
Supplementary Fig.2c	A549			A549-SPIKE+
IFN	Parameter 1	Parameter 2	Parameter 3	Parameter 1	Parameter 2	Parameter 3
0	155.641	133.346	138.183	90.0926	101.194	76.8723
1	163.564	117.316	122.291	95.9427	94.1001	96.4493
10	160.984	117.546	110.314	239.062	271.03	109.808
100	135.834	118.514	134.129	813.383	718.815	797.077
1000	162.182	135.005	145.645	866.264	1144.95	1126.57
Supplementary Fig.2d	A549			A549-SPIKE+
TNF	Parameter 1	Parameter 2	Parameter 3	Parameter 1	Parameter 2	Parameter 3
0	231.519	194.707	177.577	162.998	167.007	115.251
1	238.444	154.25	167.371	151.334	171.745	114.158
10	228.603	147.325	142.952	199.081	210.015	95.205
100	162.633	177.212	191.791	1007.86	909.082	1087.67
1000	198.352	161.54	188.511	2262.38	3202.01	3042.36
Supplementary Fig.2e	293		293-SPIKE+
	Parameter 1	Parameter 2	Parameter 1	Parameter 2	Parameter 3
0	113.652	86.3477	98.0945	99.2378	102.668
1	114.586	89.6149	90.7774	97.8658	91.0061
10	116.219	93.3489	76.3719	78.6585	73.3994
100	118.32	96.6161	30.4116	25.3811	25.1524
1000	105.951	95.2159	17.721	17.6524	17.2637
Supplementary Fig.2f	A549			A549-SPIKE+
	Parameter 1	Parameter 2	Parameter 3	Parameter 1	Parameter 2	Parameter 3
0	8.49	10.3	7.21	10.1	10.3	9.86
1	9.31	9.17	8.08	9.43	11.6	9.94
10	8.23	11.1	7.6	5.78	5.6	9.03
100	8.12	10.3	8.57	0.41	0.34	0.43
1000	8.39	11.3	9.92	0.53	0.3	0.22

## Sheet: Supplementary Fig.4
	Supplementary Fig.4	5min	35min	2H	4H	6H	1D	2D	3D	5D	7D
	Parameter 1	21646.9	6968.82	2455.64	907.347	87.2549	0	0	0	0	0
	Parameter 2	16333	4567.72	896.614	792.324	0	0	0	0	0	0
	Parameter 3	20272.8	5673.59	3366.56	785.095	1259.61	0	0	0	0	0
	Parameter 4	16635.1	4610.14	1687.16	925.211	0	0	0	0	0	0

[truncated: 2 more sheets: Supplementary Fig.5, Supplementary Fig.6]
